# Supplementary material for: Origin, evolution and classification of type-3 copper proteins: lineage-specific gene expansions and losses across the Metazoa
Source: BMC Evol Biol. 2013 May 1;13:96. doi: 10.1186/1471-2148-13-96 (PMC3658974; doi:10.1186/1471-2148-13-96)
Supplement: Additional file 1 — Dataset: List of accession numbers, genome localisation and protein nomenclature used in this study. Accession numbers from Genbank and genomic localisations from Joint Genome Institute (JGI) and Bioinformatics Online Genome Annotation Services (BOGAS) for type-3 copper protein sequences. [file 1471-2148-13-96-S1.xlsx]

## Sheet: Sheet1
Supplementary table S1. List of species, accession numbers, genome localisation and protein nomenclature of type-3 copper proteins used in this study
Phylum	Class	Species	Accession protein number or genome localisation	Protein nomenclature used in this study	Subclass
Chordata	Mammalia	Homo sapiens	NP_000363.1	Homo sapiens TYR	γ
			NP_000541.1	Homo sapiens TYRP1	γ
			NP_001913.2	Homo sapiens TYRP2a	γ
			NP_001123361.1	Homo sapiens TYRP2b	γ
		Mus musculus	NP_035791.1	Mus musculus Tyr	γ
			NP_112479.1	Mus musculus Tyrp1	γ
			NP_034154.2	Mus musculus Tyrp2	γ
	Ascidiacea	Ciona intestinalis	XP_002125279.1	Ciona intestinalis HcA	α
			XP_002125336.1	Ciona intestinalis HcB	α
			XP_002122543.1	Ciona intestinalis HcC	α
			XP_002130497.1	Ciona intestinalis HcD	α
			XP_002119675.1	Ciona intestinalis HcE	α
			XP_002128425.1	Ciona intestinalis HcF	α
			XP_002120006.1	Ciona intestinalis HcG	α
			XP_002125338.1	Ciona intestinalis HcH	α
			XP_002122867.1	Ciona intestinalis HcI	α
			XP_002128449.1	Ciona intestinalis tyr1	β
			XP_002119145.1	Ciona intestinalis tyr2	β
			NP_001029009.1	Ciona intestinalis tyr3	β
			CAD68058.1	Ciona intestinalis tyr4	β
			gw1.12q.46.1	Ciona intestinalis tyr	γ
			chr_08q000010	Ciona intestinalis tyr1/2a	γ
			chr_05q0509	Ciona intestinalis tyr1/2b	γ
	Cephalochordata	Branchiostoma floridae	gwp.C_3220050	Branchiostoma floridae tyrA1	γ
			gw.322.34.1	Branchiostoma floridae tyrB1	γ
			pm.scaffold_12000024	Branchiostoma floridae tyrC1	γ
			pg.C_2120048	Branchiostoma floridae tyr1/2a	γ
			pg.C_2120049	Branchiostoma floridae tyr1/2b	γ
			gw.337.101.1	Branchiostoma floridae tyra	γ
			gw.103.129.1	Branchiostoma floridae tyrb	γ
			pm.scaffold_366000005	Branchiostoma floridae tyrc	γ
			gw.502.28.1	Branchiostoma floridae tyrd	γ
			gw.249.1.1	Branchiostoma floridae tyre	γ
			gw.399.7.1	Branchiostoma floridae tyrf	γ
			gw.249.66.1	Branchiostoma floridae tyrg	γ
			gw.249.2.1	Branchiostoma floridae tyrh	γ
			gw.459.4.1	Branchiostoma floridae tyri	γ
			pg.scaffold_21000165	Branchiostoma floridae tyrj	γ
			pg.scaffold_21000143	Branchiostoma floridae tyrk	γ
			gw.80.76.1	Branchiostoma floridae tyrl	γ
			pg.C_2290017	Branchiostoma floridae tyrm	γ
Hemichordata	Enteropneusta	Saccoglossus kowalevskii	XP_002734027.1	Saccoglossus kowalevskii Hc	β
			XP_002735257.1	Saccoglossus kowalevskii tyra	γ
			XP_002735255.1	Saccoglossus kowalevskii tyrb	γ
			XP_002738430.1	Saccoglossus kowalevskii tyrc	γ
			XP_002738429.1	Saccoglossus kowalevskii tyrd	γ
Mollusca	Bivalvia	Pinctada fucata	AAZ66340.1	Pinctada fucata tyr1	α
			BAF74507.1	Pinctada fucata tyr2	α
			BAF42771.1	Pinctada fucata tyr3	α
			BAF42772.1	Pinctada fucata tyr4	α
		Nucula nucleus	CAH10286.1	Nucula nucleus Hc	α
	Gastropoda	Lottia gigantea	pg.C_sca_56000109	Lottia gigantea tyr1	α
			pg.C_sca_26000106	Lottia gigantea tyr2	α
			pg.C_sca_510144	Lottia gigantea Hc	α
		Megathura crenulata	CAG28310.1	Megathura crenulata Hc	α
		Aplysia californica	CAD88977.1	Aplysia californica Hc	α
	Cephalopoda	Illex argentinus	BAC87843.1	Illex argentinus tyr1	α
			BAC87844.1	Illex argentinus tyr2	α
		Sepia officinalis	CAC82191.1	Sepia officinalis tyr	α
			ABD47515.1	Sepia officinalis Hc	α
Annelida	Polychaeta	Phragmatopoma californica	AEY94428.1	Phragmatopoma californica tyr	α
		Capitella teleta	pm.C_1560004	Capitella teleta tyr1	γ
			gw1.630.23.1	Capitella teleta tyr2	γ
Platyhelminthes	Trematoda	Clonorchis sinensis	GAA54899.1	Clonorchis sinensis tyr1	γ
			GAA32069.2	Clonorchis sinensis tyr2	γ
			GAA48882.1	Clonorchis sinensis tyr3	γ
			GAA27975.2	Clonorchis sinensis tyr4	γ
			GAA48883.1	Clonorchis sinensis tyr5	γ
	Digenea	Schistosoma japonicum	ACU68955.1	Schistosoma japonicum tyr	γ
		Schistosoma mansoni	XP_002572828.1	Schistosoma mansoni tyr1	γ
			XP_002576328.1	Schistosoma mansoni tyr2	γ
			CCD59283.1	Schistosoma mansoni tyr3	γ
			AAP93838.1	Schistosoma mansoni tyr4	γ
	Turbellaria	Schmidtea mediterranea	AFC87780.1	Schmidtea mediterranea tyr	γ
Onychophora	Onychophorida	Epiperipatus spp.	CAD12808.1	Epiperipatus sp Hc	β
Arthropoda	Insecta	Tribolium castaneum	NP_001034493.1	Tribolium castaneum tyr1	β
			NP_001034522.1	Tribolium castaneum tyr2	β
			XP_967179.2	Tribolium castaneum tyr3	β
		Drosophila melanogaster	NP_524760.1	Drosophila melanogaster tyr1	β
			NP_610443.1	Drosophila melanogaster tyr2	β
			NP_476812.1	Drosophila melanogaster tyr3	β
		Bombyx mori	BAA08368.1	Bombyx mori tyr1	β
			BAA08369.1	Bombyx mori tyr2	β
		Anopheles gambiae	XP_312089.2	Anopheles gambiae tyr1	β
			XP_316323.2	Anopheles gambiae tyr2	β
			XP_315073.2	Anopheles gambiae tyr3	β
			XP_315084.2	Anopheles gambiae tyr4	β
			XP_307623.1	Anopheles gambiae tyr5	β
			XP_315075.1	Anopheles gambiae tyr6	β
			XP_315083.1	Anopheles gambiae tyr7	β
			XP_315074.1	Anopheles gambiae tyr8	β
			XP_315076.1	Anopheles gambiae tyr9	β
	Arachnida	Euphrynichus bacillifer	CCA94920.1	Euphrynichus bacillifer HcA	β
			CCA94921.1	Euphrynichus bacillifer HcB	β
		Mastigoproctus giganteus	CCA94927.1	Mastigoproctus giganteus HcA	β
			CCA94928.1	Mastigoproctus giganteus HcB	β
	Merostoma	Limulus polyphemus	CAJ91099.1	Limulus polyphemus HcA	β
			CAJ91100.1	Limulus polyphemus HcB	β
	Branchiopoda	Daphnia pulex	gw.1.83.100.1	Daphnia pulex tyr	β
Nematoda	Secernentea	Brugia malayi	XP_001901107.1	Brugia malayi TYR1	α
			XP_001901108.1	Brugia malayi TRY2	α
			XP_001893282.1	Brugia malayi TYR3	α
			XP_001892455.1	Brugia malayi TYR4	α
		Caenorhabditis elegans	NP_498711.1	Caenorhabditis elegans TYR1	α
			NP_499836.1	Caenorhabditis elegans TYR2	α
			NP_492055.2	Caenorhabditis elegans TYR3	α
			NP_491709.1	Caenorhabditis elegans TYR4	α
			NP_491131.2	Caenorhabditis elegans TYR5	α
		Caenorhabditis remanei	XP_003091925.1	Caenorhabditis remanei TYR1	α
			XP_003111038.1	Caenorhabditis remanei TYR2	α
			XP_003093344.1	Caenorhabditis remanei TYR3	α
			XP_003111376.1	Caenorhabditis remanei TYR4	α
			XP_003100981.1	Caenorhabditis remanei TYR5	α
		Caenorhabditis briggsae	XP_002642685.1	Caenorhabditis briggsae TYR1	α
			XP_002642289.1	Caenorhabditis briggsae TYR2	α
			XP_002629873.1	Caenorhabditis briggsae TYR3	α
			XP_002639432.1	Caenorhabditis briggsae TYR4	α
			XP_002642686.1	Caenorhabditis briggsae TYR5	α
			XP_002639155.1	Caenorhabditis briggsae TYR6	α
Cnidaria	Hydrozoa	Hydra magnipapillata	XP_002166336.1	Hydra magnipapillata tyr	α
	Anthozoa	Nematostella vectensis	pg.scaffold_9000182	Nematostella vectensis tyr1	α
			pg.scaffold_45000074	Nematostella vectensis tyr2	α
			pg.scaffold_270000012	Nematostella vectensis tyr3	α
			pg.C_230145	Nematostella vectensis tyr4	α
Porifera	Demospongiae	Suberites domuncula	CAE01389.1	Suberites domuncula tyr	γ
		Amphimedon queenslandica	XP_003390261.1	Amphimedon queenslandica tyr	β
Ascomycota	Ascomycetes	Neurospora crassa	XP_958024.2	Neurospora crassa tyr1	α
			XP_959737.1	Neurospora crassa tyr2	α
			XP_001728263.1	Neurospora crassa tyr3	α
		Neurospora tetrasperma	estExt_fgenesh1_pm.C_60711	Neurospora tetrasperma tyr1	α
			estExt_Genewise1Plus.C_815438	Neurospora tetrasperma tyr2	α
			estExt_fgenesh1_pm.C_810614	Neurospora tetrasperma tyr3	α
	Eurotiomycetes	Aspergillus nidulans	CBF82279.1	Aspergillus nidulans tyr1	β
			XP_682497.1	Aspergillus nidulans tyr2	β
		Aspergillus aculeatus	Genemark1.413_g	Aspergillus aculeatus tyr	α
Basidiomycota	Agaricomycetes	Agaricus bisporus	ADE67053.1	Agaricus bisporus tyr	α
Mycetozoa	Dictyostelia	Dictyostelium discoideum	XP_638942.1	Dictyostelium discoideum tyr1	α
			XP_638943.1	Dictyostelium discoideum tyr2	α
		Dictyostelium fasciculatum	EGG23792.1	Dictyostelium fasciculatum tyr	β
		Polysphondylium pallidum	EFA74650.1	Polysphondylium pallidum tyr1	α
			EFA82026.1	Polysphondylium pallidum tyr2	β
Heterokontophyta	Phaeophyceae	Ectocarpus siliculosus	0184_0017	Ectocarpus siliculosus tyr1	α
			0004_0016	Ectocarpus siliculosus tyr2	α
			0614_0001	Ectocarpus siliculosus tyr3	α
			CBJ31107.1	Ectocarpus siliculosus tyr4	α
			0290_0034	Ectocarpus siliculosus tyr5	α
			0233_0019	Ectocarpus siliculosus tyr6	α
			CBJ33496.1	Ectocarpus siliculosus tyr7	α
			0010_0138	Ectocarpus siliculosus tyr8	α
			0431_0009	Ectocarpus siliculosus tyr9	α
			0010_0169	Ectocarpus siliculosus tyr10	α
			0010_0159	Ectocarpus siliculosus tyr11	α
			CBJ33028.1	Ectocarpus siliculosus tyr12	α
			CBJ31185.1	Ectocarpus siliculosus tyr13	α
			CBJ31170.1	Ectocarpus siliculosus tyr14	α
			0018_0194	Ectocarpus siliculosus tyr15	α
			CBJ31176.1	Ectocarpus siliculosus tyr16	α
			CBN76498.1	Ectocarpus siliculosus tyr17	α
			CBJ26810.1	Ectocarpus siliculosus tyr18	α
Viridiplantae	Magnoliopsida	Glycine max	XP_003528445.1	Glycine max CO1	α
			XP_003528443.1	Glycine max CO2	α
			XP_003551647.1	Glycine max CO3	α
			XP_003552355.1	Glycine max CO4	α
			XP_003528444.1	Glycine max CO5	α
			XP_003541548.1	Glycine max CO6	α
			XP_003529305.1	Glycine max CO7	α
			XP_003522849.1	Glycine max CO8	α
			XP_003526194.1	Glycine max CO9	α
			XP_003541545.1	Glycine max CO10	α
			XP_003545882.1	Glycine max CO11	α
			XP_003541740.1	Glycine max CO12	α
		Vitis vinifera	XP_002280474.2	Vitis vinifera CO	α
	Monocots	Oryza sativa	NP_001053932.1	Oryza sativa CO	α
Thaumarchaeota	Nitrosopumilaceae	Nitrosopumilus salaria	ZP_10118368.1	Nitrosopumilus salaria tyr	α
Actinobacteria	Actinomycetales	Streptomyces tsukubaensis	ZP_10066836.1	Streptomyces tsukubaensis tyr	α
		Streptomyces venezuelae	CCA60125.1	Streptomyces venezuelae tyr	α
Firmicutes	Bacillales	Bacillus megaterium	ACC86108.1	Bacillus megaterium tyr1	α
			YP_003563841.1	Bacillus megaterium tyr2	α
Protobacteria	Nitrosomonadales	Nitrosomonas europaea	NP_841294.1	Nitrosomonas europaea tyr	α
